# Supplementary material for: Characterization of anticariogenic mycosymbiotic fungi associated with the medicinal plant Piper crocatum
Source: Sci Rep. 2026 Mar 18;16:13993. doi: 10.1038/s41598-026-41703-z (PMC13133259; doi:10.1038/s41598-026-41703-z)
Supplement: Supplementary file 2 — Supplementary Information 2. [file 41598_2026_41703_MOESM2_ESM.xlsx]

## Sheet: Binary Dataset
	Additional File 1. Binary dataset of 66 fungal isolates derived from Piper crocatum leaves, encoded based on 33 morphological characters. This matrix was used for numerical taxonomy analysis, including Jaccard similarity coefficient calculation and UPGMA clustering.
																																				Legend
	Isolate	WUC-P	WUC-H	WUC-O	WUC-U	WRC-P	WRC-H	WRC-O	WRC-U	TK-B	TK-H	TK-P	TK-K	TK-S	MG-E	MG-U	MG-L	ELE-D	ELE-C	ELE-J	ELE-CK	LJ-C	LJ-L	PEP	ZB	KS-P	KS-L	KS-K	KS-LB	AM-T	AM-A	AM-F	MUC	ZN		No	Character Category	Phenotypic Trait Description	Variable Code*	Binary Scoring
	1	0	1	1	0	0	1	0	0	0	0	0	1	0	1	0	0	0	1	0	0	1	0	0	0	1	0	0	1	1	0	0	1	0		1	Colony Pigmentation (Upper Surface)	White	WUC-P	1 = Present, 0 = Absent
	2	1	1	0	0	1	1	0	0	0	0	0	1	0	1	0	0	0	0	0	1	1	0	0	0	0	1	0	1	0	1	1	1	0		2		Black / Dark	WUC-H	1 = Present, 0 = Absent
	3	0	1	1	0	0	1	1	0	1	0	0	0	0	1	1	0	0	1	0	0	1	0	0	0	1	0	0	0	1	0	0	1	0		3		Orange	WUC-O	1 = Present, 0 = Absent
	4	0	1	1	0	0	1	0	0	0	0	0	1	0	1	0	0	0	1	0	0	1	0	0	0	1	0	0	1	1	0	0	1	0		4		Purple	WUC-U	1 = Present, 0 = Absent
	5	0	1	1	0	0	1	0	0	0	0	0	1	0	1	0	0	0	1	0	0	1	0	0	0	1	0	0	1	1	0	0	1	0		5	Colony Pigmentation (Reverse Surface)	White	WRC-P	1 = Present, 0 = Absent
	6	0	1	1	0	0	1	0	0	0	0	0	1	0	1	0	0	0	1	0	0	1	0	0	0	1	0	0	1	1	0	0	1	0		6		Black / Dark	WRC-H	1 = Present, 0 = Absent
	7	0	1	1	0	0	0	1	0	1	0	0	0	0	1	0	0	1	0	0	0	1	0	0	0	1	0	1	0	1	0	0	1	1		7		Orange	WRC-O	1 = Present, 0 = Absent
	8	0	1	1	0	0	1	1	0	1	0	0	0	0	1	1	0	0	1	0	0	1	0	0	0	1	0	0	0	1	0	0	1	0		8		Purple	WRC-U	1 = Present, 0 = Absent
	9	0	1	1	0	0	1	1	0	0	0	1	0	0	1	0	0	1	0	0	0	1	0	0	0	1	0	1	0	1	0	0	1	0		9	Surface Texture	Velvety	TK-B	1 = Present, 0 = Absent
	10	0	0	1	0	0	0	1	0	0	0	0	0	1	0	1	1	1	0	0	0	1	0	0	0	1	0	1	0	1	0	0	0	0		10		Smooth / Glabrous	TK-H	1 = Present, 0 = Absent
	11	0	1	1	0	0	0	1	0	1	0	0	0	0	1	0	0	1	0	0	0	1	0	0	0	1	0	1	0	1	0	0	1	1		11		Powdery	TK-P	1 = Present, 0 = Absent
	12	0	1	0	0	1	1	0	0	0	0	0	1	0	1	0	0	1	0	0	0	1	0	0	0	1	0	0	1	1	0	0	0	0		12		Cottony (Floccose)	TK-K	1 = Present, 0 = Absent
	13	0	1	0	0	0	1	0	0	0	0	0	0	1	1	0	0	0	0	1	0	1	0	0	0	1	0	0	1	1	1	1	0	1		13		Rough	TK-S	1 = Present, 0 = Absent
	14	1	1	0	0	1	1	0	0	0	0	0	1	0	1	0	0	0	0	0	1	1	0	0	0	0	1	0	1	0	1	1	1	0		14	Margin Configuration	Entire (Smooth edge)	MG-E	1 = Present, 0 = Absent
	15	1	1	0	0	1	1	1	0	0	1	0	1	0	0	0	1	1	1	0	1	0	1	0	0	1	1	0	1	1	0	1	1	0		15		Undulate (Wavy)	MG-U	1 = Present, 0 = Absent
	16	0	1	0	0	1	1	0	0	0	0	0	1	0	1	0	0	1	0	0	0	1	0	0	0	1	0	0	1	1	0	0	0	0		16		Lobate (Lobed)	MG-L	1 = Present, 0 = Absent
	17	0	1	0	0	1	1	0	0	0	0	0	1	0	1	0	0	1	0	0	0	1	0	0	0	1	0	0	1	1	0	0	0	0		17	Elevation	Flat	ELE-D	1 = Present, 0 = Absent
	18	0	1	1	0	0	1	0	0	0	0	0	1	0	1	0	0	0	1	0	0	1	0	0	0	1	0	0	1	1	0	0	1	0		18		Convex	ELE-C	1 = Present, 0 = Absent
	19	0	1	1	0	0	1	0	0	0	0	0	1	0	1	0	0	0	1	0	0	1	0	0	0	1	0	0	1	1	0	0	1	0		19		Raised (Umbonate)	ELE-J	1 = Present, 0 = Absent
	20	0	1	0	0	0	1	0	0	0	0	0	0	1	1	0	0	0	0	1	0	1	0	0	0	1	0	0	1	1	1	1	0	1		20		Concave (Crateriform)	ELE-CK	1 = Present, 0 = Absent
	21	1	1	0	0	1	1	1	0	0	1	0	1	0	0	0	1	1	1	0	1	0	1	0	0	1	1	0	1	1	0	1	1	0		21	Growth Rate	Rapid (< 7 days to cover plate)	LJ-C	1 = Yes, 0 = No
	22	0	1	0	0	0	1	0	0	1	1	0	0	0	0	0	1	0	1	0	0	0	1	0	1	1	0	0	0	1	1	1	0	0		22		Slow (> 7 days to cover plate)	LJ-L	1 = Yes, 0 = No
	23	1	1	0	0	1	1	0	0	0	0	0	1	0	1	0	0	0	0	0	1	1	0	0	0	0	1	0	1	0	1	1	1	0		23	Metabolite Production	Exudate / Pigment Diffusion	PEP	1 = Present, 0 = Absent
	24	0	0	0	0	0	0	0	0	0	0	0	0	1	0	1	1	1	0	0	0	1	0	0	0	1	0	1	0	1	0	0	0	0		24		Substrate Clearing (Halo)	ZB	1 = Present, 0 = Absent
	25	0	0	1	0	0	0	1	0	0	0	0	0	1	0	1	1	1	0	0	0	1	0	0	0	1	0	1	0	1	0	0	0	0		25	Consistency	Firm	KS-P	1 = Present, 0 = Absent
	26	0	0	1	0	0	0	1	0	0	0	0	0	1	0	1	1	1	0	0	0	1	0	0	0	1	0	1	0	1	0	0	0	0		26		Mucilaginous / Slimy	KS-L	1 = Present, 0 = Absent
	27	1	0	1	0	1	0	1	0	0	1	0	0	0	0	1	1	1	0	0	0	1	0	0	0	0	1	0	1	1	0	0	1	0		27		Dry	KS-K	1 = Present, 0 = Absent
	28	1	1	0	0	1	1	1	0	0	1	0	1	0	0	0	1	1	1	0	1	0	1	0	0	1	1	0	1	1	0	1	1	0		28		Moist	KS-LB	1 = Present, 0 = Absent
	29	1	1	0	0	1	1	0	0	0	0	0	1	0	1	0	0	0	0	0	1	1	0	0	0	0	1	0	1	0	1	1	1	0		29	Odor	Earthy	AM-T	1 = Present, 0 = Absent
	30	1	1	0	0	1	1	0	0	0	0	0	1	0	1	0	0	0	0	0	1	1	0	0	0	0	1	0	1	0	1	1	1	0		30		Alcoholic	AM-A	1 = Present, 0 = Absent
	31	0	0	1	0	0	0	1	0	0	0	0	0	1	0	1	1	1	0	0	0	1	0	0	0	1	0	1	0	1	0	0	0	0		31		Fermentative	AM-F	1 = Present, 0 = Absent
	32	0	0	1	0	0	0	1	0	0	0	0	0	1	0	1	1	1	0	0	0	1	0	0	0	1	0	1	0	1	0	0	0	0		32	Special Features	Multicolored Pattern	MUC	1 = Present, 0 = Absent
	33	0	1	0	0	0	1	0	0	0	0	0	0	1	1	0	0	0	0	1	0	1	0	0	0	1	0	0	1	1	1	1	0	1		33		Zonate (Concentric Rings)	ZNT	1 = Present, 0 = Absent
	34	0	1	0	0	0	1	0	0	1	1	0	0	0	0	0	1	0	1	0	0	0	1	0	1	1	0	0	0	1	1	1	0	0
	35	1	1	0	0	1	1	1	0	0	1	0	1	0	0	0	1	1	1	0	1	0	1	0	0	1	1	0	1	1	0	1	1	0
	36	0	0	1	0	0	0	1	0	0	0	0	0	1	0	1	1	1	0	0	0	1	0	0	0	1	0	1	0	1	0	0	0	0
	37	0	1	0	0	1	1	0	0	0	0	0	1	0	1	0	0	1	0	0	0	1	0	0	0	1	0	0	1	1	0	0	0	0
	38	0	1	1	0	0	1	1	0	0	0	1	0	0	1	0	0	1	0	0	0	1	0	0	0	1	0	1	0	1	0	0	1	0
	39	0	1	0	0	0	1	0	0	0	0	0	0	1	1	0	0	0	0	1	0	1	0	0	0	1	0	0	1	1	1	1	0	1
	40	0	0	1	0	0	0	1	0	0	0	0	0	1	0	1	1	1	0	0	0	1	0	0	0	1	0	1	0	1	0	0	0	0
	41	0	1	1	0	0	1	1	0	0	0	1	0	0	1	0	0	1	0	0	0	1	0	0	0	1	0	1	0	1	0	0	1	0
	42	0	1	1	0	0	1	1	0	0	0	1	0	0	1	0	0	1	0	0	0	1	0	0	0	1	0	1	0	1	0	0	1	0
	43	0	1	1	0	0	1	0	0	0	0	0	1	0	1	0	0	0	1	0	0	1	0	0	0	1	0	0	1	1	0	0	1	0
	44	0	1	1	0	0	1	1	0	1	0	0	0	0	1	1	0	0	1	0	0	1	0	0	0	1	0	0	0	1	0	0	1	0
	45	0	1	1	0	0	1	1	0	1	0	0	0	0	1	1	0	0	1	0	0	1	0	0	0	1	0	0	0	1	0	0	1	0
	46	0	1	1	0	0	1	1	0	1	0	0	0	0	1	1	0	0	1	0	0	1	0	0	0	1	0	0	0	1	0	0	1	0
	47	0	0	0	0	1	0	0	0	1	1	1	0	0	0	1	0	0	1	0	0	0	1	0	1	1	0	0	0	1	0	0	0	0
	48	1	1	0	0	1	1	0	0	0	0	0	1	0	1	0	0	0	0	0	1	1	0	0	0	0	1	0	1	0	1	1	1	0
	49	0	1	0	0	1	1	0	0	0	0	0	1	0	1	0	0	1	0	0	0	1	0	0	0	1	0	0	1	1	0	0	0	0
	50	0	1	1	0	0	1	1	0	0	0	1	0	0	1	0	0	1	0	0	0	1	0	0	0	1	0	1	0	1	0	0	1	0
	51	1	0	1	0	1	0	1	0	0	1	0	0	0	0	1	1	1	0	0	0	1	0	0	0	0	1	0	1	1	0	0	1	0
	52	0	1	0	0	0	1	0	0	1	1	0	0	0	0	0	1	0	1	0	0	0	1	0	1	1	0	0	0	1	1	1	0	0
	53	1	1	0	0	1	1	1	0	0	1	0	1	0	0	0	1	1	1	0	1	0	1	0	0	1	1	0	1	1	0	1	1	0
	54	0	0	1	0	0	0	1	0	0	0	0	0	1	0	1	1	1	0	0	0	1	0	0	0	1	0	1	0	1	0	0	0	0
	55	1	1	0	0	1	1	0	0	0	0	0	1	0	1	0	0	0	0	0	1	1	0	0	0	0	1	0	1	0	1	1	1	0
	56	0	1	1	0	0	1	1	0	1	0	0	0	0	1	1	0	0	1	0	0	1	0	0	0	1	0	0	0	1	0	0	1	0
	57	0	1	1	0	0	1	1	0	1	0	0	0	0	1	1	0	0	1	0	0	1	0	0	0	1	0	0	0	1	0	0	1	0
	58	0	1	0	0	0	1	0	0	1	1	0	0	0	0	0	1	0	1	0	0	0	1	0	1	1	0	0	0	1	1	1	0	0
	59	1	1	0	0	1	1	1	0	0	1	0	1	0	0	0	1	1	1	0	1	0	1	1	0	1	1	0	1	1	0	1	1	1
	60	0	1	1	0	0	0	1	0	1	0	0	0	0	1	0	0	1	0	0	0	1	0	0	0	1	0	1	0	1	0	0	1	1
	61	0	0	1	0	0	0	1	0	0	0	0	0	1	0	1	1	1	0	0	0	1	0	0	0	1	0	1	0	1	0	0	0	0
	62	0	1	1	0	0	1	1	0	1	0	0	0	0	1	1	0	0	1	0	0	1	0	0	0	1	0	0	0	1	0	0	1	0
	63	0	1	0	0	0	1	0	0	0	0	0	0	1	1	0	0	0	0	1	0	1	0	0	0	1	0	0	1	1	1	1	0	1
	64	0	1	0	0	1	1	0	0	0	0	0	1	0	1	0	0	1	0	0	0	1	0	0	0	1	0	0	1	1	0	0	0	0
	65	1	1	0	0	1	1	0	0	0	0	0	1	0	1	0	0	0	0	0	1	1	0	0	0	0	1	0	1	0	1	1	1	0
	66	0	0	1	0	0	0	1	0	0	0	0	0	1	0	1	1	1	0	0	0	1	0	0	0	1	0	1	0	1	0	0	0	0
